# Supplementary material for: Podocyte Infolding Glomerulopathy: A Case Series Report and Literature Review
Source: J Clin Med. 2023 Jan 30;12(3):1088. doi: 10.3390/jcm12031088 (PMC9918010; doi:10.3390/jcm12031088)
Supplement: Supplementary file 1 [file jcm-12-01088-s001.zip]

Archive with 1 entries (1 files):
- jcm-2171287-supplementary.pdf
